# Supplementary material for: Modeling Semantic Emotion Space Using a 3D Hypercube-Projection: An Innovative Analytical Approach for the Psychology of Emotions
Source: Front Psychol. 2016 Apr 19;7:522. doi: 10.3389/fpsyg.2016.00522 (PMC4835669; doi:10.3389/fpsyg.2016.00522)
Supplement: Supplementary file 1 [file DataSheet1.XLSX]

## Sheet: plot
																		tick mark	_tmx_y	_tmx_z
																			_tmy_x	_tmy_z
						data points	#REF!	<- array formula!		cage			screen					vect	_tmz_y	_tmz_x	vectxc	tmx x	tick label x	xsx	ysx	vectyc	tmy y	tick label y	xsy	ysy	vectzc	tmz z	tick label z	xsz	ysz
	Use these arrows for rotation of the 3D hypercube-projection									x	y	z	xs_cage	ys_cage				0	0.5	-0.5	0	-0.315339		0.238836	-0.0771357	0	-0.249667		-0.46562	0.601338	0	-0.408989		0.269964	-0.279911
	rotate x					rotation matrix				0.5	-0.5	-0.5	-0.700856	0.572054				0	0.6	-0.5	0	-0.315339	-0.3	0.332806	-0.065438	0	-0.249667	-0.4	-0.46562	0.695307	0	-0.408989	-0.4	0.363933	-0.268213
	rotate y					sin a	0.34202	0.34202	-1	-0.5	-0.5	-0.5	-0.700856	-0.367638				0	0.5	-0.5	0	-0.315339		0.238836	-0.0771357	0	-0.249667		-0.46562	0.601338	0	-0.408989		0.269964	-0.279911
	rotate z					cos a	-0.939693	0.939693	-1.83772e-16	-0.5	-0.5	0.5	-0.358836	-0.689032				1	0.5	-0.5	1	-0.0919583		0.238836	0.132773	1	0.0166445		-0.215369	0.63249	1	-0.18427		0.346822	-0.352134
	angles	160	20	270		rot 1	-1.72689e-16	0.939693	0.34202	0.5	-0.5	0.5	-0.358836	0.250661				1	0.6	-0.5	1	-0.0919583	0	0.332806	0.144471	1	0.0166445	-0.2	-0.215369	0.72646	1	-0.18427	-0.2	0.440792	-0.340437
	planes	100	100	100		rot 2	0.939693	0.116978	-0.321394	0.5	-0.5	-0.5	-0.700856	0.572054				1	0.5	-0.5	1	-0.0919583		0.238836	0.132773	1	0.0166445		-0.215369	0.63249	1	-0.18427		0.346822	-0.352134
						data normalisation				0.5	0.5	-0.5	0.238836	0.689032				2	0.5	-0.5	2	0.131422		0.238836	0.342682	2	0.282956		0.0348816	0.663643	2	0.0404494		0.423681	-0.424358
	cut plane YZ					min	-0.548	-0.588	-0.481	-0.5	0.5	-0.5	0.238836	-0.250661				2	0.6	-0.5	2	0.131422	0.3	0.332806	0.35438	2	0.282956	0	0.0348816	0.757612	2	0.0404494	0	0.51765	-0.41266
	cut plane XZ					range	1.343	0.751	0.89	-0.5	0.5	0.5	0.580856	-0.572054				2	0.5	-0.5	2	0.131422		0.238836	0.342682	2	0.282956		0.0348816	0.663643	2	0.0404494		0.423681	-0.424358
	cut plane XY					to-scale-ratios	1	1	1	-0.5	-0.5	0.5	-0.358836	-0.689032				3	0.5	-0.5	3	0.354803		0.238836	0.552591	2	0.282956		0.0348816	0.663643	3	0.265169		0.500539	-0.496581
			FALSE			tick marks				-0.5	-0.5	-0.5	-0.700856	-0.367638				3	0.6	-0.5	3	0.354803	0.6	0.332806	0.564289	2	0.282956	0	0.0348816	0.757612	3	0.265169	0.2	0.594509	-0.484883
	zoom					fract	0.2686	0.1502	0.178	-0.5	0.5	-0.5	0.238836	-0.250661				3	0.5	-0.5	3	0.354803		0.238836	0.552591	2	0.282956		0.0348816	0.663643	3	0.265169		0.500539	-0.496581
	shift x					ts tick mark step width	0.3	0.2	0.2									4	0.5	-0.5	3	0.354803		0.238836	0.552591	2	0.282956		0.0348816	0.663643	4	0.489888		0.577398	-0.568804
	shift y					ft location first tick mark	-0.3	-0.4	-0.4	cut plane frame		cut plane x frame		cut plane y frame		cut plane z frame		4	0.6	-0.5	3	0.354803	0.6	0.332806	0.564289	2	0.282956	0	0.0348816	0.757612	4	0.489888	0.4	0.671367	-0.557106
			FALSE			tx number of tick marks	3	2	4	plane 1	plane 2							4	0.5	-0.5	3	0.354803		0.238836	0.552591	2	0.282956		0.0348816	0.663643	4	0.489888		0.577398	-0.568804
						ftn normalised location first tick mark	-0.315339	-0.249667	-0.408989	-0.5	-0.5	-0.700856	0.572054	0.238836	-0.250661	-0.358836	-0.689032	5	0.5	-0.5	3	0.354803		0.238836	0.552591	2	0.282956		0.0348816	0.663643	4	0.489888		0.577398	-0.568804
		zoom	shift x	shift y		tsn normalised tick mark step width	0.22338	0.266312	0.224719	0.5	-0.5	0.238836	0.689032	0.238836	0.689032	-0.358836	0.250661	5	0.6	-0.5	3	0.354803	0.6	0.332806	0.564289	2	0.282956	0	0.0348816	0.757612	4	0.489888	0.4	0.671367	-0.557106
		0	44	50		cut planes				0.5	0.5	0.580856	0.367638	0.580856	0.367638	0.580856	0.367638	5	0.5	-0.5	3	0.354803		0.238836	0.552591	2	0.282956		0.0348816	0.663643	4	0.489888		0.577398	-0.568804
		1	-0.06	0		cp normalised position	0.5	0.5	0.5	-0.5	0.5	-0.358836	0.250661	0.580856	-0.572054	0.580856	-0.572054	6	0.5	-0.5	3	0.354803		0.238836	0.552591	2	0.282956		0.0348816	0.663643	4	0.489888		0.577398	-0.568804
										-0.5	-0.5	-0.700856	0.572054	0.238836	-0.250661	-0.358836	-0.689032	6	0.6	-0.5	3	0.354803	0.6	0.332806	0.564289	2	0.282956	0	0.0348816	0.757612	4	0.489888	0.4	0.671367	-0.557106
																		6	0.5	-0.5	3	0.354803		0.238836	0.552591	2	0.282956		0.0348816	0.663643	4	0.489888		0.577398	-0.568804
							norm			screen		cut plane x		cut plane y		cut plane z
	labels	Dimension 1	Dimension 2	Dimension 3	4th dimension	z drop lines	x norm	y norm	z norm	xs	ys	_xs_cpx	_ys_cpx	_xs_cpy	_ys_cpy	_xs_cpz	_ys_cpz
	Anger	-0.133	-0.588	-0.296		0	-0.19099	-0.5	-0.292135	-0.629762	-0.144071	-0.629762	0.505248	0.30993	-0.027093	-0.358836	-0.398658
	Fear	-0.386	-0.389	-0.264		0	-0.379375	-0.23502	-0.25618	-0.368465	-0.301653	-0.368465	0.524689	0.322228	-0.215672	-0.109836	-0.544684
	Sadness	-0.412	0.095	-0.481		0	-0.398734	0.409454	-0.5	0.153751	-0.166094	0.153751	0.67844	0.238836	-0.155502	0.495771	-0.487487
	Happiness	0.794	-0.347	0.273		0	0.499255	-0.179095	0.347191	-0.109547	0.336611	-0.109547	0.337311	0.528593	0.41605	-0.0572837	0.2875
	Disgust	-0.478	-0.165	0.409		0	-0.447878	0.063249	0.5	0.170445	-0.574166	0.170445	0.316548	0.580856	-0.523076	0.170445	-0.574166
	Hope	0.795	0.163	-0.182		0	0.5	0.5	-0.164045	0.35374	0.581058	0.35374	0.581058	0.35374	0.581058	0.580856	0.367638
	Love	0.753	-0.335	-0.159		0	0.468727	-0.163116	-0.138202	-0.260547	0.465795	-0.260547	0.495183	0.362578	0.543365	-0.0422687	0.260681
	Hate	-0.548	-0.046	0.193		0	-0.5	0.221704	0.257303	0.236337	-0.526608	0.236337	0.413085	0.497849	-0.494053	0.319344	-0.604609
	Contempt	-0.483	0.256	0.28		0	-0.451601	0.623835	0.355056	0.647649	-0.465504	0.647649	0.428708	0.531283	-0.47999	0.697223	-0.512088
	Guilt	-0.19	0.484	-0.199		0	-0.233433	0.92743	-0.183146	0.74886	-0.0520042	0.74886	0.637197	0.347207	-0.102004	0.982509	-0.271563
	Compassion	0.315	0.537	0.162		0	0.142591	0.998003	0.222472	0.953906	0.179235	0.953906	0.515089	0.485936	0.12098	1.04883	0.0900391
	Shame	0.043	0.192	-0.559		0	-0.0599404	0.538615	-0.58764	0.245148	0.195544	0.245148	0.721716	0.208861	0.191027	0.617143	-0.154016
	Gratefulness	0.652	0.312	0.256		0	0.393522	0.698402	0.32809	0.708497	0.346041	0.708497	0.446098	0.52206	0.322833	0.767293	0.29079
	Envy	-0.277	0.183	0.496		0	-0.298213	0.526631	0.597753	0.639315	-0.410738	0.639315	0.339336	0.61429	-0.413854	0.605881	-0.379321
	Disappointment	-0.345	0.183	-0.237		0	-0.348846	0.526631	-0.225843	0.357629	-0.193619	0.357629	0.604035	0.332604	-0.196735	0.605881	-0.426901
	Jealousy	-0.101	-0.535	0.308		0	-0.167163	-0.429427	0.386517	-0.331333	-0.331539	-0.331333	0.295389	0.542043	-0.222817	-0.29252	-0.368012
